# Supplementary material for: Prognosis of the individual course of disease - steps in developing a decision support tool for Multiple Sclerosis
Source: BMC Med Inform Decis Mak. 2007 May 8;7:11. doi: 10.1186/1472-6947-7-11 (PMC1884137; doi:10.1186/1472-6947-7-11)
Supplement: Additional File 1 — IRPolap.R. The R source code underlying the IRP web application. [file 1472-6947-7-11-S1.R]

library(survival)
library(slcmisc)

## ----------------------------------------------------------------------
## Global constants
## ----------------------------------------------------------------------

DATAFILE <- paste(get.datadir(), "IRPprepDATA.txt", sep = "/")
CIS.WEIGHT <- paste(get.datadir(), "cisWeight.txt", sep = "/")
RR.WEIGHT <- paste(get.datadir(), "rrWeight.txt", sep = "/")
SP.WEIGHT <- paste(get.datadir(), "spWeight.txt", sep = "/")
PP.WEIGHT <- paste(get.datadir(), "ppWeight.txt", sep = "/")

## Allowed variables
VARS.ALL <- c("pid","course", "ageonset", "base.edss", "att.l12m",
              "duration","edss","time","visit","survtime","CENSOR",
              "rel1","rel2","rel3","rel4")

## Labels of displayer variables
LABELS <- list(ageonset = "Age at onset (years)",
               att.l12m = "Attacks during last 12 months",
               base.edss = "Baseline EDSS",
               course = "course",
               duration = "Duration (years)")
              

BG.DEFAULT <- "#ffffff"
FG.DEFAULT <- "#0000ff"

NUMBER.OF.PAT.DEFAULT <- 30


## ----------------------------------------------------------------------
## Initialize (read data, fix factors, remove unused variables and
## transform to a common time unit (years for ageonset, duration,
## months for the rest)
## ----------------------------------------------------------------------

cat("starting IRPolap script\n")
cat("IRPolap: reading data from", DATAFILE, "...\n")
IRP <- read.csv(DATAFILE, sep="\t", na.strings = "",as.is=TRUE)
IRP <- IRP[, is.element(names(IRP), VARS.ALL)]   # longitudinal data

cis.weight <- read.csv(CIS.WEIGHT, sep="\t", na.strings = "",
                       colClasses="numeric")
rr.weight <- read.csv(RR.WEIGHT, sep="\t", na.strings = "",
                      colClasses="numeric")
sp.weight <- read.csv(SP.WEIGHT, sep="\t", na.strings = "",
                      colClasses="numeric")
pp.weight <- read.csv(PP.WEIGHT, sep="\t", na.strings = "",
                      colClasses="numeric")
WEIGHTS <- list(cis=cis.weight, rr=rr.weight, sp=sp.weight,
                pp=pp.weight)

## Fix factors
IRP$course <- as.factor(IRP$course)
IRP$ageonset <- as.numeric(as.character(IRP$ageonset)) # as.factor() would
IRP$att.l12m <- as.numeric(as.character(IRP$att.l12m) )# return the levels
                                                       # but not the labels
## Fix numeric
IRP$rel1 <- as.numeric(IRP$rel1)
IRP$rel2 <- as.numeric(IRP$rel2)
IRP$rel3 <- as.numeric(IRP$rel3)
IRP$rel4 <- as.numeric(IRP$rel4)

## Fix time units
IRP$duration <- IRP$duration / 12
IRP$time <- IRP$time / 30.5
IRP$survtime <- IRP$survtime / 30.5


IRP.single <- IRP[IRP$visit==1,]


## Imputation of the expected value if missing value occured in
## co-variated needed for definition of similar patients.
## The expected value will be imputed for each course type seperatly
mean.ageonset <-
  list(cis = mean(IRP.single$ageonset[IRP.single$course == "cis"],
                  na.rm = TRUE),
       rr = mean(IRP.single$ageonset[IRP.single$course == "rr"],
                 na.rm = TRUE),
       sp = mean(IRP.single$ageonset[IRP.single$course == "sp"],
                 na.rm = TRUE),
       pp = mean(IRP.single$ageonset[IRP.single$course == "pp"],
                 na.rm = TRUE))
mean.duration <-
  list(cis = mean(IRP.single$duration[IRP.single$course == "cis"],
                  na.rm = TRUE),
       rr = mean(IRP.single$duration[IRP.single$course == "rr"],
                 na.rm = TRUE),
       sp = mean(IRP.single$duration[IRP.single$course == "sp"],
                 na.rm = TRUE),
       pp = mean(IRP.single$duration[IRP.single$course == "pp"],
                 na.rm = TRUE))
mean.base.edss <-
  list(cis = mean(IRP.single$base.edss[IRP.single$course == "cis"],
                  na.rm = TRUE),
       rr = mean(IRP.single$base.edss[IRP.single$course == "rr"],
                 na.rm = TRUE),
       sp = mean(IRP.single$base.edss[IRP.single$course == "sp"],
                 na.rm = TRUE),
       pp = mean(IRP.single$base.edss[IRP.single$course == "pp"],
                 na.rm = TRUE))
mean.att.l12m <-
  list(cis = median(IRP.single$att.l12m[IRP.single$course == "cis"],
                    na.rm = TRUE),
       rr = median(IRP.single$att.l12m[IRP.single$course == "rr"],
                   na.rm = TRUE),
       sp = median(IRP.single$att.l12m[IRP.single$course == "sp"],
                   na.rm = TRUE),
       pp = median(IRP.single$att.l12m[IRP.single$course == "pp"],
                   na.rm = TRUE))

IRP$ageonset[is.na(IRP$ageonset) & (IRP$course == "cis")] <- mean.ageonset$cis
IRP$ageonset[is.na(IRP$ageonset) & (IRP$course == "rr")] <- mean.ageonset$rr
IRP$ageonset[is.na(IRP$ageonset) & (IRP$course == "sp")] <- mean.ageonset$sp
IRP$ageonset[is.na(IRP$ageonset) & (IRP$course == "pp")] <- mean.ageonset$pp

IRP$duration[is.na(IRP$duration) & (IRP$course == "cis")] <- mean.duration$cis
IRP$duration[is.na(IRP$duration) & (IRP$course == "rr")] <- mean.duration$rr
IRP$duration[is.na(IRP$duration) & (IRP$course == "sp")] <- mean.duration$sp
IRP$duration[is.na(IRP$duration) & (IRP$course == "pp")] <- mean.duration$pp

IRP$base.edss[is.na(IRP$base.edss)&(IRP$course == "cis")] <- mean.base.edss$cis
IRP$base.edss[is.na(IRP$base.edss) & (IRP$course == "rr")] <- mean.base.edss$rr
IRP$base.edss[is.na(IRP$base.edss) & (IRP$course == "sp")] <- mean.base.edss$sp
IRP$base.edss[is.na(IRP$base.edss) & (IRP$course == "pp")] <- mean.base.edss$pp

IRP$att.l12m[is.na(IRP$att.l12m) & (IRP$course == "cis")] <- mean.att.l12m$cis
IRP$att.l12m[is.na(IRP$att.l12m) & (IRP$course == "rr")] <- mean.att.l12m$rr
IRP$att.l12m[is.na(IRP$att.l12m) & (IRP$course == "sp")] <- mean.att.l12m$sp
IRP$att.l12m[is.na(IRP$att.l12m) & (IRP$course == "pp")] <- mean.att.l12m$pp

IRP.single <- IRP[IRP$visit == 1,]


## ----------------------------------------------------------------------
## Auxiliar general graphics functions.
## ----------------------------------------------------------------------

bandplot <- function(x, y.lower, y.upper,
                     linecolor = "black", fillcolor = "gray")
  ## Add a colored band between two lines to an existing plot.
  ##
  ## Arguments:
  ##   x:         x coordinates. of the band
  ##   y.lower:   y coordinates of lower bound
  ##   y.upper:   y coordinates of upper bound
  ##   linecolor: border color
  ##   fillcolor: fill color
  ##
  ## Remark:
  ##   In order to create a new plot, use plot.window() and plot.new() first
  ##
  ## Return value: None
{
  if (length(x) != length(y.lower) || length(x) != length(y.upper))
    stop("arrays must have equal lengths")
  if (any(y.upper < y.lower))
    stop("lower bound must be <= upper bound")
  
  x.poly <- c(x, rev(x))
  y.poly <- c(y.lower, rev(y.upper))
  polygon(x.poly, y.poly, col=fillcolor, border=NA)
  lines(x, y.lower, col=linecolor)
  lines(x, y.upper, col=linecolor)
}


gridhist <- function(x, col = "gray", main = "", xlab = "", ylab = "Frequency",
                     add = FALSE, dx = NA, digits = 7)
  ## Plot cool histogram for numeric values, which lie on a discrete grid.
  ##
  ## Arguments:
  ##   x:         Numeric vector, may contain missings
  ##   col:       Fill color of the boxes
  ##   main:      As usual
  ##   xlab           "
  ##   ylab:          "
  ##   add:       Add to an existing plot?
  ##   dx:        Distance between two gridpoints (default: autodetect)
  ##   digits:    
  ##
  ## Remark:
  ##   gridhist uses ordinary hist() as fallback, if the x does not
  ##   lie on a grid (with default breaks), but is slower in this case.
  ##
  ## Return value:
  ##   A list with three components $min.break (left border of the histogram),
  ##   $max.break (right border) and $max.count (max. count) for easy
  ##   annotation.
{
  if (!is.numeric(x))
    stop("x must be numeric")

  x <- x[!is.na(x)]

  ## Allow empty x for robustness
  if (length(x) == 0)
    {
      warning("x contains no values; returning empty plot")
      if (!add) plot.new()  ## necessary, if graphics goes to a file
      return(invisible(list(min.break=0, max.break=0, max.count=0)))
    }

  ## Round for robustness, keep original in case of hist() fallback
  rx <- max(x) - min(x)
  if (rx > 0)
    digits = max(0, digits - log10(rx))
  x.orig <- x  # keep original x in case of hist() fallback
  x <- round(x, digits)
  dx <- round(dx, digits)
  
  xu <- sort(unique(x))
  nu <- length(xu)


  ## Barplot in case of just on single value
  if (nu == 1)
    {
      if (is.na(dx)) dx <- 1 ## arbitrary
      xu <- xu[1]
      boxwidth <- 0.4 * dx
      if (!add)
        {
          plot.new()
          plot.window(xlim=c(xu - 0.5 * dx, xu + 0.5 * dx),
                      ylim = c(0, length(x)))
          axis(1, at = xu)
          title(main = main, xlab = xlab, ylab = ylab)
          axis(2, at = if(length(x) < 10) 0 : length(x) else NULL)
        }
      rect(xu - boxwidth, 0, xu + boxwidth, length(x), col = col)
      return(invisible(list(min.break = xu - dx, max.break = xu + dx,
                           max.count = length(x))))
    }

  ## Determine grid constant and grid
  if (is.na(dx))
    dx <- min(xu[-1] - xu[1:(nu-1)])
  grid <- seq(min(xu), max(xu), by = dx)
  boxwidth <- 0.4 * dx

  fallback.hist <- (length(grid) > 100 || any(!is.element(xu, grid)))

  if (fallback.hist)
    {
      warning("x does not seem to lie on a grid, using hist() fallback")
      xhist <- hist(x.orig, add = add, col = col, main = main,
                    xlab = xlab, ylab = ylab)
      rug(jitter(x.orig), col = col)
      return(invisible(list(min.break = min(xhist$breaks),
                            max.break = max(xhist$breaks),
                            max.count = max(xhist$counts))))
    }

  count <- numeric(length(grid))
  for (i in seq(along = grid))
    {
      count[i] <- length(which(x == grid[i]))
    }
  if (!add)
    {
      plot.new()
      plot.window(xlim =range(grid) + c(-boxwidth, boxwidth),
                  ylim = c(0, max(count)))
      axis(1, at = grid)
      title(main = main, xlab = xlab, ylab = ylab)
      if (max(count) > 10)
        axis(2)
      else
        axis(2, at = 0:max(count))
    }
  for (i in seq(along = grid))
    {
      if (count[i] > 0)
        rect(grid[i]-boxwidth, 0, grid[i]+boxwidth, count[i], col=col)
    }
  
  return(invisible(list(min.break = min(grid) - dx,
                        max.break = max(grid) + dx,
                        max.count = max(count))))
}


coolhist2 <- function(x, x.subs, x.ref = NA,
                      label = "",
                      legend.x = "all patients",
                      legend.subs = "subsample",
                      legend.ref = "reference patient",
                      try.grid = FALSE, dx = NA)
  ## Plot a cool histogram for numeric data + subsample + possible reference
  ## point into the current graphics device.
  ##
  ## Arguments:
  ##   x:            Numeric vector
  ##   x.subs:       Numeric vector (should be a subsample of x)
  ##   x.ref:        x coordinate of reference point
  ##   label:        Label for x-axis and title.
  ##   legend.x:     Legend for x
  ##   legend.subs:  Legend for y
  ##   legend.ref:   Legend for reference point
  ##   try.grid:     If TRUE, we will try gridhist (for gridded values)
  ##   dx:           Will be passed to gridhist(), if try.grid = TRUE
  ##
  ## Return value: None
{
  COL.ALL <- "#DDDDDD"
  COL.SUBS <- "#0000FF"
  COL.REF <- "#00FF00"

  if (try.grid)
    {
      coords <- gridhist(x, col = COL.ALL, xlab = label, dx = dx)
      gridhist(x.subs, col = COL.SUBS, dx = dx, add = TRUE)
      xmin <- coords$min.break
      xmax <- coords$max.break
      ymax <- coords$max.count
    }
  else
    {
      breaks <- 20
      xhist <- hist(x, breaks=breaks, plot=FALSE)
      
      plot(xhist, col = COL.ALL, main = "", xlab = label)
      hist(x.subs, breaks = xhist$breaks, col = COL.SUBS, add = TRUE)
      
      rug(jitter(x), col = COL.ALL)
      rug(jitter(x.subs), col = COL.SUBS)
      xmin <- min(xhist$breaks)
      xmax <- max(xhist$breaks)
      ymax <- max(xhist$counts)
    }
  
  if (!is.na(x.ref))
    points(x.ref, 0, pch = 21, bg = COL.REF, cex=2, lwd=1)

  limits <- par("usr")
  if (mean(x) >= mean(range(x)))
    {
      x.legend <- limits[1] + 0.05 * (limits[2] - limits[1])
      xjust <- 0
    }
  else
    {
      x.legend <- limits[2] - 0.05 * (limits[2] - limits[1])
      xjust <- 1
    }
  
  if (is.na(x.ref))
    legend <-  c(legend.x, legend.subs)
  else
    legend <-  c(legend.x, legend.subs, legend.ref)
  
  legend(x = x.legend, y = ymax, xjust = xjust, yjust = 1,
         bg = "white", legend = legend,
         pt.bg = c(COL.ALL, COL.SUBS, COL.REF),
         pch = c(22,22,21))
}


colormix <- function(color1, color2, alpha)
  ## Weighted mixture of two colors
  ##
  ## Arguments:
  ##   color1, color2: Color names
  ##   alpha:          Weight of color 1
  ##
  ## Return value:
  ##   The mixture of the colors (color name)
{
  rgb1 <- col2rgb(color1)
  rgb2 <- col2rgb(color2)
  rgb <- alpha * rgb1 + (1-alpha) * rgb2
  
  return(rgb(rgb[1], rgb[2], rgb[3], maxColorValue=255))
}


## ----------------------------------------------------------------------
## Auxiliar functions to find similar patients
## ----------------------------------------------------------------------

find.weights <- function(weight, covariates)
  ## Find weight structure which matches with covariates of a given patient.
  ##
  ## Arguments:
  ##   weight:      Matrix containing weigths for different NA settings
  ##   covariates:  A list containing the values of all covariates;
  ##                covariates have to be in the same order as in the
  ##                matrices of weights
  ##
  ## Return Value:
  ##   A named vector containing the weights of the covariates.
{
  ## Weight and covariates must have the same order
  weight.s <- weight[, sort(names(weight))]
  covariates.s <- covariates[sort(names(covariates))]
  
  if (any(names(weight.s) != names(covariates.s)))
    stop("conflict between weights and covariates")
  
  for (i in 1:dim(weight.s)[1])
    {
      if (!any(is.na(weight.s[i, ]) != is.na(covariates.s)))
        {
          index <- i             
        }
    }
  
  matching.weights <- as.numeric(weight.s[index, ])
  names(matching.weights) <- names(weight.s)
  
  return(matching.weights)
}


calc.distance <- function(weight, covariates, data)
  ## Compute the distance between a given patient and each patient in a
  ## given data set.
  ## The distance is determined using weighted euclidean distance
  ##
  ## Arguments:
  ##   weight:     Named vector weights
  ##   covariates: Named vector with covariates of the patient
  ##   data:       Data frame with baseline covariates
  ##
  ## Return Value:
  ##   A data frame with variables "pid" (patient id) and "distance"
  ##   (distance to the reference patient).
{
  ## delete missings
  covariates <- covariates[!is.na(covariates)]
  weight <- weight[!is.na(weight)]
  
  ## sort covariates and weight
  covariates <- covariates[sort(names(covariates))]
  weight <- weight[sort(names(weight))]
  
  if (any(names(covariates) != names(weight)))
    stop("cannot calculate distances: covariates and weights do not match")
  
  weight.names <- names(weight)
  
  if (length(weight.names) > 0)
    {
      data <- data[ , c("pid",names(weight))]
      ## if missing values in patients of the given data frame occur
      ## the missing value will be replaced by the expected value
      for (i in 1:length(weight.names))
        {
          exp.value <- mean(data[[weight.names[i]]], na.rm = TRUE)
          data[[weight.names[i]]][is.na(data[[weight.names[i]]])] <- exp.value
        }
      
      dis <- 0
      for (i in 1:length(weight.names))
        {
          dis <- (dis + weight[weight.names[i]]**2 *
                  (covariates[i] - data[weight.names[i]])**2)
        }
      dis.sq <- as.numeric(sqrt(dis))
      data$distance <- dis.sq
      data <- data[ , c("pid", "distance")]
    } 
  else
    data <- data.frame(pid = data$pid,
                       distance = rep(0,length(data$pid)))
  
  return(data)
}


similar.patients <- function(course,
                             ageonset = NA,
                             duration = NA,
                             base.edss = NA,
                             att.l12m = NA,
                             n = NUMBER.OF.PAT.DEFAULT)
  ## Select patients which are similar to a given patient acording to
  ## their covariates
  ##
  ## Arguments:
  ##   course:     course of a given patient
  ##   ageonset:   age at disease onset of a given patient
  ##   duration:   duration of disease of a given patient (months)
  ##   base.edss:  baseline edss of a given patient
  ##   att.l12m:   number of attacks in the prior 12 months
  ##   data:       data frame on which the selection is based; 
  ##   n:          number of similar patients to be selected
  ##
  ## Return Value:
  ##   A data frame - one line per patient -  containing the baseline
  ##   covariates of the selected patients.
{
  weight <- WEIGHTS[[course]]
  data <- IRP.single[IRP.single$course == course,] 
  
  covariates <- c(ageonset,duration,base.edss,att.l12m)
  names(covariates) <- c("ageonset","duration","base.edss","att.l12m")
  
  weight <- find.weights(weight, covariates)
  
  distances <- calc.distance(weight, covariates, data)
  
  distances$order <- rank(distances$distance,ties.method = "min")
  
  if (dim(distances)[1] < NUMBER.OF.PAT.DEFAULT)
    paste("Not enough matching patients available.",
          NUMBER.OF.PAT.DEFAULT, "patients will be considered")
  
  nearest <- distances[distances$order <= NUMBER.OF.PAT.DEFAULT,] 
  nearest.patients <- merge(IRP.single, nearest, by = "pid")
  
  return(nearest.patients)
}


TimeToLandmark <- function(landmark, data)
  ## create a Kaplan-Meier-Plot for EDSS=landmark
  ##
  ## Argument:
  ##   landmark: Edss landmark
  ##
  ## Return Value:
  ##   None; a plot is created in the current graphics device.
{ 
  ## select patients with baseline EDSS < landmark
  work <- data[data$visit == 1, ]
  work <- work[!is.na(work$edss), ]
  work <- work[work$edss < landmark, ]
  id <- data.frame(pid = work$pid)
  work <- merge(data, id, by = "pid")
  
  ## time to landmark and censorings
  patients <- as.numeric(names(table(work$pid)))
  time. <- numeric()
  status <- numeric()
  for (i in patients)
      {
        work.i <- work[work$pid == i,]
        work.ii <- work.i[work.i$edss >= landmark, ]
        work.iii <- work.ii[!is.na(work.ii$edss), ]
        if (dim(work.iii)[1] == 0)
          {
            time. <- c(time., work.i$time[length(work.i$pid)])
            status <- c(status, 0)
          }
        else
          {
            time. <- c(time., work.iii$time[1])
            status <- c(status, 1)
          }      
      }
  time.data <- data.frame(time=time., status=status)

  return(time.data)
}


## ----------------------------------------------------------------------
## Special graphics functions (just for this script)
## ----------------------------------------------------------------------

similar.patients.hist <- function(pid.similar,
                                  course,
                                  ageonset = NA, 
                                  duration = NA,
                                  base.edss = NA,
                                  att.l12m = NA)
  ## Create _cool_ histograms about selected patients.
  ##
  ## Arguments:
  ##   pid.similar: Pid's of simimilar patients
  ##   ageonset:  Covariates of reference patient
  ##   duration:      "
  ##   base.edss:     "
  ##   att.l12m:      "
  ##
  ## Note:
  ##   This function uses the global data frame IRP.
  ##
  ## Return value:
  ##   Nothing, the plot is created in the current graphics devices
{
  demog.samecourse <- IRP[IRP$course == course &
                          !duplicated(IRP$pid), ]
  demog.similar <-
    demog.samecourse[is.element(demog.samecourse$pid, pid.similar), ]

  ## Histograms of covariates
  par(mfrow=c(2,2), mar = c(5,4,1,2))
  coolhist2(demog.samecourse$ageonset, demog.similar$ageonset,
            ageonset, LABELS$ageonset)
  coolhist2(demog.samecourse$duration, demog.similar$duration,
            duration, LABELS$duration)
  coolhist2(demog.samecourse$att.l12m, demog.similar$att.l12m,
            att.l12m, LABELS$att.l12m, try.grid = TRUE, dx = 1)
  coolhist2(demog.samecourse$base.edss, demog.similar$base.edss,
            base.edss, LABELS$base.edss, try.grid = TRUE, dx = 0.5)
  
}


plot.individual.courses <- function(data)
  ## Plot individual EDSS courses of selected similar patients
  ##
  ## Arguments:
  ##   data: Longitudinal data frame of selected similar patients.
  ##
  ## Return value:
  ##   Nothing; the plot goes to the current graphics device.
{
  ## Fixme: Warn if only one single observation
  
  pid.all <- unique(data$pid)
  max.time <- max(data$time, na.rm=TRUE)
  colors <- rainbow(length(pid.all))

  plot.new()
  plot.window(xlim = c(0, max.time), ylim = c(0, 10))
  axis(side = 1)
  axis(side = 2)
  box()
  grid()
  title(xlab = "Time (months)", ylab = "EDSS", main="Individual EDSS Courses")

  for (i in seq(along = pid.all))
    {
      pid <- pid.all[i]
      x <- data$time[data$pid == pid]
      y <- data$edss[data$pid == pid]
      na <- which(is.na(y))
      
      if (any(na))
        lines(x[-na],y[-na], col = colors[i], lwd=2)
      else
        lines(x, y, col = colors[i], lwd=2)
    }
}


## ----------------------------------------------------------------------
## Quantile bands
## ----------------------------------------------------------------------

calc.quantile.edss <- function(data, alpha)
  ## Calculate quantile bands
  ##
  ## Arguments:
  ##   data:  Data frame with variables pid, time.grid, edss.grid
  #           The function assumes, that the observation times (time.grid)
  ##          lie on a time grid (as generated by longitudinal2grid)
  ##   alpha: Probability
  ##
  ## Return value:
  ##   Data frame with variables "time" (gridded observation times),
  ##   "lower" (lower alpha/2-quantiles), "upper" (upper alha/2-quantiles)
  ##   "proportion" (proportions of patients available for quantile
  ##   calculations)
{
  time <- sort(unique(data$time.grid))
  n.pat <- length(unique(data$pid))

  n <- length(time)
  lower <- numeric(n)
  upper <- numeric(n)
  proportion <- numeric(n)
  probs <- c(alpha/2, 1-alpha/2)
  
  for (i in seq(along = time))
    {
      x <- data$edss.grid[data$time.grid == time[i]]
      x <- x[!is.na(x)]

      proportion[i] <- length(x) / n.pat
      quantiles <- quantile(x, probs, type=3)
      lower[i] <- quantiles[1]
      upper[i] <- quantiles[2]
    }

  return(data.frame(time = time,
                    lower = lower,
                    upper = upper, 
                    proportion = proportion))
}


plot.quantile.edss <- function(quantiles, color)
  ## Add an EDSS quantile band to an existing plot
  ##
  ## Arguments:
  ##   quantiles: Data frame with variables
  ##              "time" (gridded observation times),
  ##              "lower" (lower alpha/2-quantiles),
  ##              "upper" (upper alha/2-quantiles)
  ##              "proportion" (proportions of patients available for quantile
  ##              calculations)
  ##   color:     Base color of the quantile band (faded out when the
  ##              proportions get smaller)
  ##
  ## Return value: None
{
  t <- quantiles$time
  lower <- quantiles$lower
  upper <- quantiles$upper
  proportion <- quantiles$proportion
  n <- length(t)
 
  for (i in 1:(n-1))
    {
      color.fill <- colormix(color, "white", proportion[i+1]**2)
      color.border <- colormix("black", "white", proportion[i+1]**2)
      index <- i:(i+1)
      polygon(t[c(i, i+1, i+1, i)],
              c(lower[i], lower[i+1], upper[i+1], upper[i]),
              col = color.fill, border = NA)
      lines(t[index], upper[index], col = color.border)
      lines(t[index], lower[index], col = color.border)
    }
}


plot.quantiles.all <- function(data)
  ## Plot quantile bands for EDSS courses
  ##
  ## Arguments:
  ##   data:   Longitudinal data frame with columns pid, time, edss
  ##   delta:  Distance between time grid points
  ##   alpha:  Vector with quantiles
  ##   colors: Vector with color names (same length as alpha)
  ##
  ## Return value:
  ##   NULL
{
  alpha <- c(0.05, 0.1, 0.25, 0.5)
  colors.quantile <- c("gray", "blue", "cyan", "green")
  color.relapse <- "red"
  delta <- 6
  
  data.gridded <- coolby(data, "pid",
                         longitudinal2grid(time, edss, delta))
  tmax <- max(data.gridded$time.grid)

  ## EDSS quantile bands
  plot.new()
  par(mar = c(5,4,4,4))
  plot.window(xlim = c(0, max(tmax)), ylim = c(0, 10))
  axis(1, at = seq(0, tmax, 6))
  axis(2)
  for (i in seq(6, 36, 6))
    abline(v = i, lty = "dotted", col = "lightgray")
  title(main = "Average disease course",
        xlab = "Time (months)", ylab = "EDSS")

  for (i in seq(along = alpha))
    {
      band <- calc.quantile.edss(data.gridded, alpha[i])
      
      plot.quantile.edss(band, colors.quantile[i])
    }

  ## Overlay boxplots for relapses during year1, 2, 3
  data.base <- data[!duplicated(data$pid), ]
    
  relaps.max <- max(c(data.base$rel1, data.base$rel2,
                      data.base$rel3), na.rm = TRUE)  
  plot.window(xlim = c(0, tmax), ylim = c(0, relaps.max))

  axis(4)
  mtext("Annualized relapse rate", side = 4, line = 3, cex = par("cex.main"))
  abline(v = 12, lty = "dotted", col = "lightgray")
  abline(v = 24, lty = "dotted", col = "lightgray")
  abline(v = 36, lty = "dotted", col = "lightgray")

  n.pat <- dim(data.base)[1]
  prop1 <- sum(!is.na(data.base$rel1)) / n.pat
  prop2 <- sum(!is.na(data.base$rel2)) / n.pat
  prop3 <- sum(!is.na(data.base$rel3)) / n.pat
  col1 = colormix(color.relapse, "white", prop1**2)
  col2 = colormix(color.relapse, "white", prop2**2)
  col3 = colormix(color.relapse, "white", prop3**2)

  
  boxplot(data.base$rel1, add = TRUE, boxwex = 8, at = 6,
          xaxt = "n", yaxt = "n", lwd = 1,
          col = col1, outpch = 22, outlwd = 2, outbg = col1)
  segments(4, mean(data.base$rel1, na.rm = TRUE),
           8, mean(data.base$rel1, na.rm = TRUE),
           lwd = 2, lty = 2)
  boxplot(data.base$rel2, add = TRUE, boxwex = 8, at = 18,
          xaxt = "n", yaxt = "n", lwd = 1,
          col = col2, outpch=22, outlwd=2, outbg = col2)
  segments(16, mean(data.base$rel2, na.rm = TRUE),
           20, mean(data.base$rel2, na.rm = TRUE),
           lwd = 2, lty = 2)
  boxplot(data.base$rel3, add = TRUE, boxwex = 8, at = 30,
          xaxt = "n", yaxt ="n", lwd = 1,
          col = col3, outpch=22, outlwd=2, outbg = col3)
  segments(28, mean(data.base$rel3, na.rm = TRUE),
           32, mean(data.base$rel3, na.rm = TRUE),
           lwd = 2, lty = 2)
  
  legend(x = 1, y = relaps.max,
         legend = paste(100 * (1 - alpha), "% band"),
         xjust = 0, yjust = 1, bg = "white", pch=22, pt.bg = colors.quantile)
  
  legend(x = tmax, y = relaps.max, xjust = 1, yjust = 1, bg = "white",
         legend = "Annualized relapse rate",
         pch = 22, pt.bg = color.relapse)

  mtext("The saturations reflect the proportion of patients available for averaging",
        adj = 1)
}


## ----------------------------------------------------------------------
## Main function called by the server
## ----------------------------------------------------------------------

IRPolap <- function(course,
                    ageonset = NA,
                    base.edss = NA,
                    duration = NA,
                    att.l12m = NA)
  ## Main function of the script (called by the Java server)
  ## Produce general IRP olap plot
  ##
  ## Arguments:
  ##   course:           Specification of disease course
  ##   ageonset:         Specification of age of MS onset
  ##   duration:         Specification of disease duration
  ##   att.l12m:         Specification of number of attacks in the last
  ##                     12 months
  ##
  ## Note:
  ## course must be specified, any of the additional covariates may be missing
  ##
  ## Return value:
  ##   List containing png graphics.
{
  if (is.null(ageonset)) ageonset <- NA
  if (is.null(base.edss)) base.edss <- NA
  if (is.null(duration)) duration <- NA
  if (is.null(att.l12m)) att.l12m <- NA
  
  duration <- duration / 12
  
  ## Check arguments: Use abort() for errors, which might go to the
  ##                  user, stop() otherwise (Java server error)
  if (course == "")
    abort("Disease course is missing with no default")
  if (is.na(ageonset) && is.na(base.edss) &&
      is.na(duration) && is.na(att.l12m))                             
    paste("All patients with disease course ", course, " will be considered")
  
  ## Select similar patients according to specified co-variables
  similar.pat <- similar.patients(course, ageonset, duration,
                                  base.edss, att.l12m)
  pid.similar <- similar.pat$pid
  similar.pat.longi <- IRP[is.element(IRP$pid, pid.similar), ]
  maxtime <- max(similar.pat.longi$time)
  
  ## Demographics of similar patients
  png.start(width = 640)
  similar.patients.hist(pid.similar,
                        course, ageonset, duration, base.edss, att.l12m)
  graphics.demog <- png.stop()
  
  ## Individual courses
  png.start(width = 640)
  par(mar = c(5,4,4,4))
  plot.individual.courses(similar.pat.longi)
  graphics.individual.courses <- png.stop()
  
  ## quantile bands for indivudal EDSS courses
  png.start(width = 640)
  plot.quantiles.all(similar.pat.longi)
  confi.bands.course <- png.stop()
  
  ## KM of time to sustained progression 
  png.start(width = 640)
  par(mar = c(5,4,4,4))
  fit.progression <- survfit(Surv(survtime, 1 - CENSOR) ~ 1,data=similar.pat)
  plot(fit.progression, xlim = c(0, maxtime), col = "blue",
       main = "Time to sustained progression",
       xlab = "Time (months)", ylab = "Kaplan-Meier estimate")
  lines(fit.progression, col = "blue", lwd = 2,
        conf.int = FALSE)
  grid()
  legend(x = 0, y=0, xjust = 0, yjust = 0, bg = "white",
         legend = c("KM estimate", "95% confidence bounds"),
         lty=c(1,2), col="blue")
  graphics.time2progression <- png.stop()

  output <- list(html.title("Demographics of the ", length(pid.similar),
                            " best matching ", course, " patients", hr=1),
                 graphics.demog,
                 html.title("Clinical outcomes of the ", length(pid.similar),
                            " best matching ", course, " patients", hr=1),
                 graphics.individual.courses,
                 html.title("Prediction and estimates", hr=1),
                 confi.bands.course,
                 graphics.time2progression)

  ## KM of time to landmark 6
  if (any(similar.pat$base.edss < 6))
      {
        png.start(width = 640)
        par(mar = c(5,4,4,4))
        time2landmark <- TimeToLandmark(6, similar.pat.longi)
        fit.landmark <- survfit(Surv(time, status), data = time2landmark)
        plot(fit.landmark, xlim = c(0, maxtime), col = "blue",
             main = "Time to EDSS 6", xlab = "Time (months)",
             ylab = "Kaplan-Meier estimate")
        lines(fit.landmark, col = "blue", lwd=2)
        grid()
        legend(x = 0, y = 0, xjust = 0, yjust = 0, bg = "white",
               legend = c("KM estimate", "95% confidence bounds"),
               lty = c(1,2), col = "blue")
        graphics.time2landmark <- png.stop()
        output <- c(output, list(graphics.time2landmark))
      }
      
  return(output)
}
